# Supplementary material for: Assessing REM Sleep as a Biomarker for Depression Using Consumer Wearables
Source: Diagnostics (Basel). 2025 Oct 1;15(19):2498. doi: 10.3390/diagnostics15192498 (PMC12523841; doi:10.3390/diagnostics15192498)
Supplement: Supplementary file 1 [file diagnostics-15-02498-s001.zip]

Archive with 2 entries (2 files):
- Document S1.pdf
- Table S1.xlsx
