# Supplementary material for: Assessing REM Sleep as a Biomarker for Depression Using Consumer Wearables
Source: Diagnostics (Basel). 2025 Oct 1;15(19):2498. doi: 10.3390/diagnostics15192498 (PMC12523841; doi:10.3390/diagnostics15192498)
Supplement: Supplementary file 1 [file diagnostics-15-02498-s001.zip › Table S1.xlsx]

## Sheet: Foaie1
User_ID	sex	REM_L	REM_C	BDI
auth0|65d1e3c7f4d2b7ec32145210	1	99.9	21.28	14.5
auth0|65798ce8af3a67e3f80cce92	0	97.6	25.1	15
auth0|65c4ddb667486e11e835afa9	1	100.7	22.03	15.5
auth0|6584962988ae9b4ca0ca8964	1	122.4	21.04	0.5
auth0|65cfc7343d77dce50c008648	1	106.5	14.47	1.5
auth0|6570a4faf319127e21632855	1	132	16.43	2.5
auth0|6648l62965df14be60bg8969	1	125.4	23.79	3
auth0|7042d163v9hj dwvki8ano5078	0	120.7	17.37	7.5
auth0|653e22fdadccb52290c9fde1	0	109.5	22.09	5.5
auth0|65d84caed379c7a85a81ab07	0	116.1	19.76	7
auth0|6682p4d2i7d1a8eb22158780	0	128.8	17.75	0
auth0|6860h95191lnbhqo0erw2036	1	109.3	16.95	5.5
auth0|7041c062u0gi cvujh9zmn4067	0	123.4	16.45	7
auth0|7043e264w8ik exwlj7bop6089	0	91.3	18.99	8
auth0|7038z759r3dfz tge2wjk1034	1	117.3	15.73	6
auth0|6693q5d1h8e2b7fc32149890	1	145.7	12	0
auth0|65c676b766917878174e3c0d	1	113.2	21.12	7
auth0|65fd86b0196c760d876aaaed	0	119.2	19.59	6
auth0|657a1476a1e9bf994511064c	0	108.1	27.73	11.5
auth0|7040b961t1fh bvuig0ylm3056	1	124.7	14.78	5.5
auth0|65c4cbff21009a884cbcce03	1	111.7	17.92	8
auth0|65cfcc0e3d77dce50c008838	1	118.9	19.11	4
auth0|658733ef0890c8703889a7e6	0	114.7	29.46	9
auth0|6737u62832ce04be30ej7963	1	92.9	21.63	9
auth0|65c8f4d8e5d3a9fb22156123	1	126	14.25	10.5
auth0|6671o62954eg04cf50ch7961	1	105.3	20.27	10
auth0|6837e64864ik8eln3aot8013	1	128	18.93	11
auth0|6904l355d7prlfus6ivy6070	0	120.5	14.35	8
auth0|6971s052k0wysmzx9pc6947	0	93.3	25.59	10.5
auth0|6726t5b2h9f2c7ed42161040	1	58.5	20.01	10.5
auth0|65c3a4ecc040d9972928911c	1	135.7	21.99	6
auth0|65f867fd642eb07dd2d17381	1	115.7	21.41	9.5
auth0|6704r62943df14ad40di8962	1	127.9	10.69	2
auth0|6982t153l9xztnay8qd7958	0	123.4	22.4	4
auth0|7039a860s2eg autfh1xkl2045	1	124.4	18.44	4
auth0|65c4e77467486e11e835c41d	0	95.9	16.07	8
auth0|65dc405751edcf27d6b8b22a	1	78.1	27.61	19
auth0|6748v73953bd15ce21fk8074	0	87.8	21.51	12.5
auth0|6893k254c8oqketr7huz5069	0	108.6	26.08	7.5
auth0|7037y658q4ceysfd3vij0023	1	105.4	29.82	15
auth0|65cf5fa1614c760ff77b2cdf	1	102.6	24.27	17
auth0|6948p759h3tv pjwy2mz3914	1	115.2	22.97	9
auth0|6637k5d4f7e2c7ed32147450	0	128.5	16.75	4.5
auth0|6737u62832ce04be30ej7966	1	102.8	18.96	4
auth0|654633b8beb2a46b069e64db	1	89.1	27.31	13
auth0|65cf753c3d77dce50c005659	1	116.1	22.61	13
auth0|6760x94131bd17eg03hm1096	0	115	16.86	12
auth0|6959q850i2uw qkxz1na4925	1	102.3	16.07	9
auth0|6540f870e5d9a8efb2214797	1	111.9	27.61	13.5
auth0|65cf77f23d77dce50c0058cb	0	96.9	27.29	17.5
auth0|6960r951j1vx rlyw0ob5936	1	102.3	23.64	10.5
auth0|65c391e60fa3c7e95360becc	1	99	25.9	18
auth0|7026x557p5bdxr ec4uh1992	1	129.6	12.3	5.5
auth0|6564d753d5c067abfc7e3213	0	93.5	34.32	18
auth0|653e22fdadccb52290c9fde1	1	110.5	16.95	13
auth0|6771y04220ce28fh94in2097	0	108.4	24.9	13
auth0|65cfd8fb7728d88f53ab2f69	1	105.6	21.4	13
auth0|6993u254m8yauobz7re8969	1	117.5	25.2	10
auth0|65798ce8af3a67e3f80cce92	1	87.1	17.7	18
auth0|6793a24428eg4ahj76kp4099	1	89.8	19.46	17
auth0|6815c44646gi6cjl58mr6011	1	90.6	24.27	12
auth0|6737u62832ce04be30ej7964	0	99.3	29.7	7
auth0|656ddb63277a1cfd92262e56	1	90.5	26.22	22
auth0|6926n557f5rt nhwu4kx1892	1	109.9	28.94	15.5
auth0|65c4b274b551745755e4d866	0	107.1	31.57	15
auth0|65f36dfad0cfccfb9c426d1d	0	127.8	21.88	5.5
auth0|65d61d225383674f29d3d3ad	1	102.1	23.4	20.5
auth0|7015w456o6acwqdb5tg0981	0	122.8	21.42	9.5
auth0|65d277cf7728d88f53ac1779	1	91.1	39.48	20.5
auth0|65c3924bb39b1e7d22e215bf	1	85.3	27.43	22.5
auth0|65c4d8d5b551745755e52b96	1	106.8	21.55	10.5
auth0|65cf3fee7ba5092834ba72a9	1	104.9	26.04	14
auth0|657aa96e8ffaf59429d35932	1	111.9	16.71	14
auth0|657b625fc46a4f6d9852065e	1	95.8	21.49	11.5
auth0|6660n5e2g7f3d9fd42168670	0	69.5	29.25	28
auth0|6871i052a0moicrp9fsx3047	0	108.4	24.5	12.5
auth0|6915m456e6qs mgvt5jwz7081	1	104.4	32.13	16
auth0|6937o658g4su oivx3ly2903	1	104	15.81	10.5
auth0|6626j4d5g6d1b8db22156340	1	99.5	26.76	18
auth0|65686089efba43627f1c2042	1	91.7	17.75	11
auth0|6826d54755hj7dkm49ns7012	1	117.8	21.17	17.5
auth0|65b4e62988afg4bc90cd8967	1	131.7	24.93	9
auth0|6659m4d3h6e1c8ec23157560	1	107	22.76	11
auth0|7004v355n7zbvpca6sf9970	1	88.8	25.76	14.5
auth0|6737u62832ce04be30ej7965	0	113.3	21.9	5.5
auth0|6759w84042ac06df12gl9085	0	92.9	36.61	30
auth0|6564d753d5c067abfc7e3213	1	110.6	20.68	12.5
auth0|659bfbf801e3f6c76e234e9e	1	99.5	33	21
auth0|654633b8beb2a46b069e64db	0	97.7	22.43	14.5
auth0|6804b34537fh5bik67lq5010	1	106.1	35.13	21.5
auth0|6882j153b9npjdsq8gty4058	1	118.1	21.52	13
auth0|65c3f3610fa3c7e953612ff1	1	86.5	31.15	24.5
auth0|65c8a2b6669178781753eb87	0	78.7	21.69	13.5
auth0|6848f74973jl9fmo2cpu9014	0	87.4	28.66	19.5
auth0|6540f4d7e5d9a8efb2214340	1	100.1	33.54	17.5
auth0|6782z14319df39gi85jo3098	1	94.9	29.14	18.5
auth0|65c81b18f041e649a11843a0	0	99.2	31.98	13.5
auth0|6859g85082kmagnp1dqv1025	0	96	29.66	19.5
auth0|65e2f62987bf34ac80be8965	1	91	29.47	28
auth0|6540f870e5d9a8efb2214797	0	76.4	37.01	28
auth0|65f3g4d6e6d2a8cb23156120	0	64.5	32.64	24
auth0|6615i62976cg24bd70cf7968	0	84.4	29.42	31
auth0|653e66b7adccb52290ca28df	1	117.4	30.21	25
auth0|653ba4856ff93f70c6fc83cf	1	84.9	25.06	22
auth0|65a0c1d7e5d2a8efb3317340	0	70.5	42.11	25.5
auth0|avt306lq48n8r6dzxfe6g1qg	0	71.1	32.96	31.5
auth0|g0pas8w3hxtpmrom6itfmpxu	0	118.2	29.19	9.5
auth0|n8j5iem8bx8zz4m9gl8rs61r	1	93.5	18.39	18.5
auth0|522g4j5yf9cdjugj09dmm5s4	1	96.5	16.47	7.5
auth0|srgano6ksmx9zwbjfnbfc1eg	0	109.2	22.98	16
auth0|j0y77xbdiyvdng4t7ah1wvhx	0	98	28.25	19
auth0|5zhupu9c1tu4txeccuv2rlws	1	101.6	29.5	15.5
auth0|9u27x0xj2e8hxzqip927cpl3	0	110	17.09	4
auth0|pzo418nmfk6t0tfe6j3v158v	1	118.1	26.24	15
auth0|l199ydxvbblkxng78w7zr8lg	0	102.1	22.73	17.5
auth0|yn6xldjtcrtijxkp3yg385wx	0	127.3	22.03	7
auth0|4i34o1sm1k5l7q6jzuw7393m	1	98.1	20.18	11
auth0|0uarmd9n10bfssbewhbtsncc	0	92.8	24.88	22
auth0|ojepvka9mvukecfpbcfah6ls	1	79.3	39.62	19.5
auth0|fc6q1f8r92n94qboywdr042p	0	121.8	12.28	2
auth0|mersgei6ofogiwnhq3ddwo9t	0	106.8	27.25	14
auth0|asesyjki8lucg7y5hjmg64r3	0	100.9	18.92	14
auth0|xzvdti0gqpz773etikxguvwj	0	86.9	20.69	20.5
auth0|qeqtfpvwf7mc63ouwaj0g1ty	0	118.8	27.11	8.5
auth0|h3n59adudlg1tb51l9tdorwu	1	127.5	21.96	8
auth0|7th10cznwz52g289ktdcr1yu	1	92	29.39	19
auth0|ds5z3xy00jf5umkr2rr0m1pi	0	91.2	28.49	20
auth0|w9xb6njlrmidfonog8qqood3	1	79.4	32.05	18
auth0|xpts8l6b9r9kw3crgwyce12s	1	110.5	15.79	11.5
auth0|ix3r1m1cqrdeasyza4wju556	0	80	29.89	24
auth0|rxdazs6cw2f20qqvc7hctfak	1	88.5	24.26	13
auth0|76hngr2hduavrmyq08ob05a4	1	122.9	19.03	6.5
auth0|ultqhc0m3vnkcczus0u9l9ga	1	96.3	25.72	21
auth0|65g8cgkwkp2sha7w8rl9b9fh	0	128.4	26.59	8
auth0|0ja9o4luou41l19w7zxsrk0b	0	123	21.54	15.5
auth0|60t1om2uy7jzp41bhldlhcct	1	99.8	29.95	17
auth0|gxkx3p05jxcspxs0yfnbqy59	1	88.2	23.53	18.5
auth0|1qmf9ddnfwkyvt9odr0c48cz	0	109.1	10.24	8
auth0|xgxwoml3u3ok6aut3z7op8un	0	107	17.63	9
auth0|idc5xun77s3231xk0lvglm5u	1	107.8	24.92	12
auth0|cyk9mwpwqnb8axu02dj179v0	0	68	37.62	33
auth0|hb5w1ld5tcc6zfmeykljkqae	1	106	24.46	27
auth0|sbl2gk8yi29npekw3daasagt	1	90.4	24	19.5
auth0|qvileawzbr49ib2yh68b243n	1	106.5	21.8	7.5
auth0|t8du3710yfdlobyybd4z6htk	0	102.3	21.12	16
auth0|ovvx4wgphms9fmb4io9f1u57	0	85	21.79	22
auth0|i2cx3rmo6tlwduidfbt9mh61	0	93.9	22.57	13
auth0|6r3fvbxl43iv4txmd7b34rj1	0	101.7	28.77	17
auth0|16juws7acti303giitpjpv5t	1	92.4	17.84	10.5
auth0|8znbtgh0fsi3ug3ux2tzozor	0	113.1	24.49	10
auth0|8lk2cziyxn521ek2jjyzxllz	1	133.2	11.99	0
auth0|jqu6wl0ypdz9anqe76kmqbfk	1	86.1	28.11	11.5
auth0|o3alk3j4e25p1vkr9exody7m	1	114.5	22.22	7.5
auth0|dl3n8aih30scyyq4sknx52rh	1	91.9	30.86	14
auth0|zjfr90plmz75qjrwwj20wiix	1	108.2	24.07	7
auth0|d0p1hsarzdunt9q1dmtiahwq	1	105.6	18.22	12
auth0|4507ahckr11zxk73a7ro1fri	0	88.8	29.59	20.5
auth0|yp4ccdb0a5aqn32vqd8ha0pt	1	129.7	17.24	6.5
auth0|cpjhg5s9mcdqg61za624gyyq	0	110	17.8	11.5
auth0|5y5sew96kknmxtn3g2gl9zlc	1	86.7	34.56	24
auth0|vufj4knctrcxniaq8wj8ka16	1	86	17.53	13
auth0|8u5m718f8yfss5bhgkqtafma	1	87.7	39.05	19.5
auth0|rkl0om2xht31ap9898fcaz9s	0	83.4	28.9	20.5
auth0|kuconfpohdd7nv82maatc1e3	0	84.4	20.09	9
auth0|s2sd221ghgbwuiiwobc539l1	1	111.2	23.51	12
auth0|mg9pbk0ymiucduuimlqbqsif	1	111.7	23.7	6
auth0|tdjkhbc94fxd4a632dngzn3p	1	104	15.66	4
auth0|hp4xge9oxp1uktxeugr8gfxa	1	109.8	21.38	10.5
auth0|ouajrijj2db7rb6wd2k9umju	0	98.9	5.8	11
auth0|ju6ynto9d8lpfmbryv69sziv	1	106.3	25.53	14.5
auth0|u3j9zlf28z5hieemyk0pyn4f	0	120.5	37.02	19
auth0|j6vcf2ky0qj2ertwuzqyl0qo	1	99.8	38.45	19
auth0|jj8kci2rlasnpja1f7uwxo20	1	97.7	30.88	18
auth0|ixnjm7z1uvfv2bm8p43s1y56	1	104.1	19.89	9
auth0|trazn3wqhht0j1u359t6mm1w	1	108.2	22.58	14.5
auth0|fkl02zdegl999vy23rciwglm	0	85.6	39.22	19.5
auth0|u7b0vbmnjt7iiix2nbtsq12y	1	101.8	28.47	9.5
auth0|bkighkjiskkizqhhbhbbasn2	0	99.2	30.76	27
auth0|ne9zhsalmk2pgm99a2217pg1	0	88.3	23.29	10.5
auth0|alncqjvqftqmb9jc50yv24ur	0	112.9	29.66	13
auth0|p2mphfzb9jd0x1ylibhk7noo	0	106.9	23.06	14.5
auth0|oga2cdt88o502baqmndor9y0	0	107.8	22.53	8
auth0|mg9jd0at46mi49xjybiwm5p9	0	102.2	31.75	15
auth0|h9d92cxhveo0ewqfq8ne2upq	0	132.7	18.32	13
auth0|yz8co8rd3i5q5bkc05pw4dhh	1	95.4	18.15	14
auth0|4ez03ygp040qolno064mnm49	0	78	24	23
auth0|g172pk1cw5vb0j0k197emeiv	1	106.7	28.8	16
auth0|htx03xvnjvzk9rmli31s3d8h	0	119.3	22.55	16.5
auth0|6yegqb44hlez4r1rj4cjhrl6	1	105	23.72	15
auth0|8kkuth5qyttj9nzdainrcefv	1	94.9	34.55	15
auth0|obrhxlsm04ktzan756sfkvkf	0	80	39.61	30.5
